# Supplementary material for: Effect of a prospective payment method for health facilities on direct medical expenditures in a low-resource setting: a paired pre-post study
Source: Health Policy Plan. 2020 Jun 4;35(7):775–83. doi: 10.1093/heapol/czaa039 (PMC7487330; doi:10.1093/heapol/czaa039)
Supplement: czaa039_supplementary_data [file czaa039_supplementary_data.zip]

Archive with 3 entries (3 files):
- Table S1.docx
- Table S2.docx
- Table S3.doc
